# Supplementary material for: A Comprehensive Study Employing Computational Analysis and Mendelian Randomization Has Revealed the Impact of Key Genes on Liver Cancer
Source: Biomedicines. 2025 May 27;13(6):1313. doi: 10.3390/biomedicines13061313 (PMC12190003; doi:10.3390/biomedicines13061313)
Supplement: Supplementary file 1 [file biomedicines-13-01313-s001.zip]

Archive with 3 entries (3 files):
- Supplementary Table S1 Mendelian Randomization Analysis Results.csv
- Supplementary Table S2 Heterogeneity Test Results for Mendelian Randomization Analysis.csv
- Supplementary Table S3 MR-Egger Intercept Test for Horizontal Pleiotropy.csv
