# Supplementary material for: A Comprehensive Study Employing Computational Analysis and Mendelian Randomization Has Revealed the Impact of Key Genes on Liver Cancer
Source: Biomedicines. 2025 May 27;13(6):1313. doi: 10.3390/biomedicines13061313 (PMC12190003; doi:10.3390/biomedicines13061313)
Supplement: Supplementary file 1 [file biomedicines-13-01313-s001.zip › Supplementary Table S1 Mendelian Randomization Analysis Results.csv]

id.exposure	id.outcome	outcome	exposure	method	nsnp	b	se	pval	lo_ci	up_ci	or	or_lci95	or_uci95
eqtl-a-ENSG00000103966	eKtyGJ	HCC	EHD4	MR Egger	4	0.000184377	0.000161386	0.371592651	-0.000131939	0.000500692	1.000184394	0.99986807	1.000500818
eqtl-a-ENSG00000103966	eKtyGJ	HCC	EHD4	Weighted median	4	0.000181638	9.63E-05	0.059154134	-7.02E-06	0.000370298	1.000181654	0.999992978	1.000370366
eqtl-a-ENSG00000103966	eKtyGJ	HCC	EHD4	Inverse variance weighted	4	0.000217088	9.08E-05	0.016757071	3.92E-05	0.00039497	1.000217111	1.000039207	1.000395048
eqtl-a-ENSG00000103966	eKtyGJ	HCC	EHD4	Simple mode	4	0.000191657	0.000134161	0.248448866	-7.13E-05	0.000454613	1.000191676	0.999928704	1.000454717
eqtl-a-ENSG00000103966	eKtyGJ	HCC	EHD4	Weighted mode	4	0.000173955	0.000103492	0.191384195	-2.89E-05	0.0003768	1.00017397	0.99997111	1.000376871
eqtl-a-ENSG00000109819	WJ4WP4	HCC	PPARGC1A	MR Egger	5	-0.000332394	0.000248245	0.272994886	-0.000818954	0.000154166	0.999667661	0.999181381	1.000154178
eqtl-a-ENSG00000109819	WJ4WP4	HCC	PPARGC1A	Weighted median	5	-0.000330475	0.000114773	0.003984615	-0.00055543	-0.00010552	0.99966958	0.999444724	0.999894486
eqtl-a-ENSG00000109819	WJ4WP4	HCC	PPARGC1A	Inverse variance weighted	5	-0.000280138	0.000106433	0.008486715	-0.000488746	-7.15E-05	0.999719901	0.999511373	0.999928473
eqtl-a-ENSG00000109819	WJ4WP4	HCC	PPARGC1A	Simple mode	5	-0.00032162	0.000172256	0.135283648	-0.000659241	1.60E-05	0.999678432	0.999340976	1.000016002
eqtl-a-ENSG00000109819	WJ4WP4	HCC	PPARGC1A	Weighted mode	5	-0.00033492	0.000126489	0.057111184	-0.000582838	-8.70E-05	0.999665136	0.999417332	0.999913001
