# Supplementary material for: A Comprehensive Study Employing Computational Analysis and Mendelian Randomization Has Revealed the Impact of Key Genes on Liver Cancer
Source: Biomedicines. 2025 May 27;13(6):1313. doi: 10.3390/biomedicines13061313 (PMC12190003; doi:10.3390/biomedicines13061313)
Supplement: Supplementary file 1 [file biomedicines-13-01313-s001.zip › Supplementary Table S2 Heterogeneity Test Results for Mendelian Randomization Analysis.csv]

id.exposure	id.outcome	outcome	exposure	method	Q	Q_df	Q_pval
eqtl-a-ENSG00000103966	eKtyGJ	HCC	EHD4	MR Egger	0.821337843	2	0.663206469
eqtl-a-ENSG00000103966	eKtyGJ	HCC	EHD4	Inverse variance weighted	0.881422587	3	0.829908494
eqtl-a-ENSG00000109819	WJ4WP4	HCC	PPARGC1A	MR Egger	2.097597247	3	0.55239901
eqtl-a-ENSG00000109819	WJ4WP4	HCC	PPARGC1A	Inverse variance weighted	2.151887723	4	0.707846555
