# Supplementary material for: A Comprehensive Study Employing Computational Analysis and Mendelian Randomization Has Revealed the Impact of Key Genes on Liver Cancer
Source: Biomedicines. 2025 May 27;13(6):1313. doi: 10.3390/biomedicines13061313 (PMC12190003; doi:10.3390/biomedicines13061313)
Supplement: Supplementary file 1 [file biomedicines-13-01313-s001.zip › Supplementary Table S3 MR-Egger Intercept Test for Horizontal Pleiotropy.csv]

id.exposure	id.outcome	outcome	exposure	egger_intercept	se	pval
eqtl-a-ENSG00000103966	eKtyGJ	HCC	EHD4	1.19E-05	4.84E-05	0.829218995
eqtl-a-ENSG00000109819	WJ4WP4	HCC	PPARGC1A	1.35E-05	5.79E-05	0.830751512
